# Supplementary material for: de novo assembly and population genomic survey of natural yeast isolates with the Oxford Nanopore MinION sequencer
Source: Gigascience. 2017 Jan 7;6(2):1–13. doi: 10.1093/gigascience/giw018 (PMC5466710; doi:10.1093/gigascience/giw018)
Supplement: Supplemental material — Additional file 1: Figure S1. Percentage of correct A, T, C, and G homopolymers in Nanopore 2D reads in either R7 reads (a) or R9 reads (b). Additional file 2: Figure S2. Alignment of the Canu assembly. We aligned the most continuous Canu assembly to the reference genome using nucmer and visualized the alignment using the mummer software suite. Additional file 3: Figure S3. Alignment of the Miniasm assembly. We aligned the most continuous Miniasm assembly to the reference genome using nucmer and visualized the alignment using the mummer software suite. Additional file 4: Figure S4. Alignment of the SMARTdenovo assembly. We aligned the most continuous SMARTdenovo assembly to the reference genome using nucmer and visualized the alignment using the mummer software suite. Additional file 5: Figure S5. Alignment of the ABruijn assembly. We aligned the most continuous ABruijn assembly to the reference genome using nucmer and visualized the alignment using the mummer software suite. Additional file 6: Figure S6. Impact of the input coverage used to polish the nanopore-only consensus. Additional file 7: Figure S7. Nanopore 2D reads coverage distribution across all yeast strains. In total 95 MinION MkI runs were done. We obtained a 2D read coverage fluctuating between 25x and 120x. Additional file 8: Figure S8. Reads length distribution of 2D reads across all yeast strains. Additional file 9: Figure S9. Fitness of the 21 yeast isolates in the presence of CuSO4 as a function of the detected number of CUP genes in each strain. Additional file 10: Table S1. Metrics of the reads sets that lead to the best S288C assembly for each software. Additional file 11: Table S2. Metrics of S288C assemblies. Varying coverages of 2D reads and reads corrected by Canu were given as input to Canu, Miniasm, SMARTdenovo, and ABruijn. Only the most contiguous assembly is shown below. Metrics were obtained by aligning the assemblies to the reference genome using Quast. Additional file 12: Table S3. [file giw018_Supp.zip]

Archive with 3 entries (3 files):
- Supplementary_File1.docx
- Supplementary_File2.xlsx
- Supplementary_File3.xlsx
