# Supplementary material for: de novo assembly and population genomic survey of natural yeast isolates with the Oxford Nanopore MinION sequencer
Source: Gigascience. 2017 Jan 7;6(2):1–13. doi: 10.1093/gigascience/giw018 (PMC5466710; doi:10.1093/gigascience/giw018)
Supplement: Supplemental material — Additional file 1: Figure S1. Percentage of correct A, T, C, and G homopolymers in Nanopore 2D reads in either R7 reads (a) or R9 reads (b). Additional file 2: Figure S2. Alignment of the Canu assembly. We aligned the most continuous Canu assembly to the reference genome using nucmer and visualized the alignment using the mummer software suite. Additional file 3: Figure S3. Alignment of the Miniasm assembly. We aligned the most continuous Miniasm assembly to the reference genome using nucmer and visualized the alignment using the mummer software suite. Additional file 4: Figure S4. Alignment of the SMARTdenovo assembly. We aligned the most continuous SMARTdenovo assembly to the reference genome using nucmer and visualized the alignment using the mummer software suite. Additional file 5: Figure S5. Alignment of the ABruijn assembly. We aligned the most continuous ABruijn assembly to the reference genome using nucmer and visualized the alignment using the mummer software suite. Additional file 6: Figure S6. Impact of the input coverage used to polish the nanopore-only consensus. Additional file 7: Figure S7. Nanopore 2D reads coverage distribution across all yeast strains. In total 95 MinION MkI runs were done. We obtained a 2D read coverage fluctuating between 25x and 120x. Additional file 8: Figure S8. Reads length distribution of 2D reads across all yeast strains. Additional file 9: Figure S9. Fitness of the 21 yeast isolates in the presence of CuSO4 as a function of the detected number of CUP genes in each strain. Additional file 10: Table S1. Metrics of the reads sets that lead to the best S288C assembly for each software. Additional file 11: Table S2. Metrics of S288C assemblies. Varying coverages of 2D reads and reads corrected by Canu were given as input to Canu, Miniasm, SMARTdenovo, and ABruijn. Only the most contiguous assembly is shown below. Metrics were obtained by aligning the assemblies to the reference genome using Quast. Additional file 12: Table S3. [file giw018_Supp.zip › Supplementary_File2.xlsx]

## Sheet: Feuil1
Coverage	10x				20x				30x				40x				50x				All coverage
1D + 2D	Abruijn	Canu	Miniasm	SMARTdenovo	Abruijn	Canu	Miniasm	SMARTdenovo	Abruijn	Canu	Miniasm	SMARTdenovo	Abruijn	Canu	Miniasm	SMARTdenovo	Abruijn	Canu	Miniasm	SMARTdenovo	Abruijn	Canu	Miniasm	SMARTdenovo
# contigs (>= 0 bp)	8	15	49	54	84	195	279	209	126	251	119	93	91	192	64	65	71	123	44	51	25	39	29	36
# contigs (>= 1000 bp)	8	15	49	54	84	195	279	209	126	251	119	93	91	192	64	65	71	123	44	51	25	39	29	36
Total length (>= 0 bp)	327819	171335	749169	1130104	4206397	3578237	8484487	9750054	9721303	7558100	11303167	11683717	11460889	8782400	11539904	11917445	12106515	8624814	11681066	11964541	12822169	11938759	11647472	12041455
Total length (>= 1000 bp)	327819	171335	749169	1130104	4206397	3578237	8484487	9750054	9721303	7558100	11303167	11683717	11460889	8782400	11539904	11917445	12106515	8624814	11681066	11964541	12822169	11938759	11647472	12041455
# contigs	8	15	49	54	84	195	279	209	126	251	119	93	91	192	64	65	71	123	44	51	25	35	29	36
Largest contig	61653	23888	34618	42672	88405	45768	107463	175045	263140	120205	409425	559727	562257	227374	769112	816061	785907	327197	1062917	895248	1438191	1070610	1056343	1089699
Total length	327819	171335	749169	1130104	4206397	3578237	8484487	9750054	9721303	7558100	11303167	11683717	11460889	8782400	11539904	11917445	12106515	8624814	11681066	11964541	12822169	11938759	11647472	12041455
Reference length	12157105	12157105	12157105	12157105	12157105	12157105	12157105	12157105	12157105	12157105	12157105	12157105	12157105	12157105	12157105	12157105	12157105	12157105	12157105	12157105	12157105	12157105	12157105	12157105
GC (%)	40.72	40.49	40.69	39.83	39.22	38.98	40.9	39.27	39.21	38.88	41.01	39	39.03	38.86	41.22	38.87	38.98	38.84	41.34	38.84	39.26	38.83	41.66	38.78
Reference GC (%)	38.15	38.15	38.15	38.15	38.15	38.15	38.15	38.15	38.15	38.15	38.15	38.15	38.15	38.15	38.15	38.15	38.15	38.15	38.15	38.15	38.15	38.15	38.15	38.15
N50	45537	14377	17378	20393	51488	19795	35506	55555	86954	37801	126938	185540	171278	61093	308207	289919	271717	115549	430246	400371	728301	599712	634203	539233
N75	34445	9666	13413	18115	43858	15446	24185	36140	58919	23720	84466	123343	101955	39199	185405	195501	139450	57508	228407	195287	455794	431988	456851	257717
L50	4	5	17	22	34	69	85	56	37	68	29	21	23	47	13	12	15	25	9	11	7	8	8	8
L75	6	9	30	37	56	120	156	111	72	130	55	41	45	92	25	24	31	51	19	22	12	14	13	16
# misassemblies	4	2	0	1	14	5	0	13	25	9	0	23	30	7	0	16	39	14	0	16	28	25	0	20
# misassembled contigs	2	2	0	1	11	3	0	10	15	6	0	15	20	6	0	9	39	14	0	16	11	15	0	10
Misassembled contigs length	113076	38265	0	23658	663751	63521	0	861034	1702761	229768	0	1928286	3836495	304167	0	2523550	4162927	1008528	0	2939476	6705059	4419701	0	3139654
# local misassemblies	1	0	0	0	13	3	0	11	9	7	0	29	13	10	0	17	12	14	0	12	8	64	0	9
# unaligned contigs	1 + 1 part	0 + 0 part	45 + 4 part	36 + 13 part	1 + 16 part	0 + 1 part	255 + 24 part	39 + 113 part	0 + 32 part	1 + 0 part	96 + 23 part	6 + 29 part	1 + 22 part	1 + 0 part	46 + 18 part	2 + 25 part	2 + 12 part	0 + 0 part	22 + 22 part	2 + 19 part	2 + 2 part	1 + 0 part	11 + 18 part	1 + 4 part
Unaligned length	18071	0	748699	908340	169111	141	8478999	2374975	283124	8119	11298563	225128	203047	11701	11534205	167145	152750	0	11676924	123260	901586	17572	11636290	33992
Genome fraction (%)	2.191	1.382	0.004	1.792	32.6	30.02	0.044	60.035	76.48	63.291	0.034	93.96	91.127	73.578	0.047	96.688	95.966	72.009	0.034	97.48	97.936	98.027	0.093	98.52
Duplication ratio	1.163	1.02	0.985	1.018	1.021	0.985	1.02	1.012	1.018	0.982	1.104	1.005	1.02	0.981	0.994	1.004	1.028	0.986	0.995	1	1.001	1	0.991	1.003
# N's per 100 kbp	0	0	0	0	0	0	0	0	0	0	0	0	0	0	0	0	0	0	0	0	0	0	0	0
# mismatches	1314	201	4	1655	10222	2319	66	42490	11835	3147	51	35740	8003	2324	60	19153	6385	1923	64	10513	1623	1069	114544	1690
# indels	5569	2713	8	4622	69959	59925	115	150549	140895	117676	77	185870	150188	127750	131	153036	148963	118706	79	134912	137698	131560	268304	103928
# genes	128 + 12 part	82 + 18 part	0 + 2 part	113 + 18 part	2069 + 114 part	1750 + 262 part	4 + 9 part	3712 + 216 part	4849 + 145 part	3860 + 345 part	3 + 5 part	5928 + 132 part	5783 + 90 part	4567 + 243 part	2 + 7 part	6112 + 69 part	6105 + 46 part	4514 + 159 part	5 + 3 part	6167 + 46 part	6234 + 21 part	6204 + 59 part	5 + 10 part	6250 + 23 part
Largest alignment	46740	17635	184	35690	88274	45768	755	136665	263024	120205	356	550465	524474	227374	1020	814260	785888	327197	548	889137	1045052	1070486	6357	1075428
NA50	36968	9666	-	-	46971	19795	-	40978	80170	37389	-	168545	139614	59777	-	256172	201006	101821	-	269399	647835	528511	-	433420
NGA50	-	-	-	-	-	-	-	31163	60804	20089	-	156853	130419	43912	-	251560	187838	62551	-	269399	647835	528511	-	433420
NA75	17255	8150	-	-	38717	15182	-	-	48058	22276	-	95032	86326	37575	-	138516	108244	56189	-	180939	265986	316544	-	246688
LA50	4	7	-	-	37	69	-	71	42	68	-	23	26	48	-	13	17	26	-	13	8	9	-	10
LA75	7	11	-	-	61	120	-	-	82	133	-	46	53	94	-	29	38	54	-	26	16	16	-	19
2D	Abruijn	Canu	Miniasm	SMARTdenovo	Abruijn	Canu	Miniasm	SMARTdenovo	Abruijn	Canu	Miniasm	SMARTdenovo	Abruijn	Canu	Miniasm	SMARTdenovo	Abruijn	Canu	Miniasm	SMARTdenovo	Abruijn	Canu	Miniasm	SMARTdenovo
# contigs (>= 0 bp)	26	127	185	196	127	214	130	91	91	97	50	45	49	74	39	41	36	66	29	35	23	37	25	39
# contigs (>= 1000 bp)	26	127	185	196	127	214	130	91	91	97	50	45	49	74	39	41	36	66	29	35	23	37	25	39
Total length (>= 0 bp)	1135697	2134350	4019108	6292442	9076552	9062191	11357803	11583769	11558861	9756591	11571890	11852086	11997532	9784733	11724021	11900698	11968084	9935698	11722793	11968522	11981688	12013559	11719382	12103360
Total length (>= 1000 bp)	1135697	2134350	4019108	6292442	9076552	9062191	11357803	11583769	11558861	9756591	11571890	11852086	11997532	9784733	11724021	11900698	11968084	9935698	11722793	11968522	11981688	12013559	11719382	12103360
# contigs	26	127	185	196	127	214	130	91	91	97	50	45	49	74	39	41	36	66	29	35	23	37	25	39
Largest contig	76270	42304	88781	105443	251228	209506	427337	493078	542759	520911	832085	661470	1124655	575651	950379	1057440	799731	554124	1063491	1281735	1495475	1069916	1476824	869913
Total length	1135697	2134350	4019108	6292442	9076552	9062191	11357803	11583769	11558861	9756591	11571890	11852086	11997532	9784733	11724021	11900698	11968084	9935698	11722793	11968522	11981688	12013559	11719382	12103360
Reference length	12157105	12157105	12157105	12157105	12157105	12157105	12157105	12157105	12157105	12157105	12157105	12157105	12157105	12157105	12157105	12157105	12157105	12157105	12157105	12157105	12157105	12157105	12157105	12157105
GC (%)	39.16	39.04	40.45	39.5	38.91	38.86	40.73	38.98	38.89	38.87	40.77	38.82	38.8	38.84	40.83	38.79	38.8	38.85	40.86	38.77	38.66	38.82	40.93	38.76
Reference GC (%)	38.15	38.15	38.15	38.15	38.15	38.15	38.15	38.15	38.15	38.15	38.15	38.15	38.15	38.15	38.15	38.15	38.15	38.15	38.15	38.15	38.15	38.15	38.15	38.15
N50	41740	17709	23208	33866	81706	57873	127736	192074	173907	138424	420145	465951	353498	211336	440152	440149	526540	223219	579797	542131	803275	597605	714505	515584
NG50	-	-	-	16558	58957	42417	114234	179246	169082	119193	405269	465951	353498	178807	435679	439538	526540	202354	579797	542131	803275	597605	714505	515584
N75	36782	13951	17522	24506	51875	35624	75319	118601	92509	88518	203866	246148	216775	112036	263059	264690	346996	151427	426941	263763	489386	422351	454024	257775
L50	11	40	63	65	36	53	29	19	21	22	11	11	11	16	10	10	10	15	8	8	6	8	7	9
LG50	-	-	-	183	58	85	33	21	23	31	12	11	11	22	11	11	10	20	8	8	7	8	7	9
L75	18	74	113	119	71	104	59	39	43	43	21	19	21	31	18	19	17	28	14	15	11	14	12	17
# misassemblies	9	6	0	3	20	10	0	15	29	9	0	20	26	10	0	17	30	16	0	21	26	28	0	21
# misassembled contigs	4	5	0	3	15	9	0	11	14	8	0	12	12	8	0	13	12	14	0	9	10	16	0	11
Misassembled contigs length	195934	126774	0	114185	1345739	480419	0	2232335	3471402	673919	0	3840050	3537132	1234466	0	4689450	4214711	2585086	0	3033528	6456048	3727318	0	3776794
# local misassemblies	0	0	0	2	8	8	0	24	5	22	0	14	8	36	0	5	10	49	0	9	9	38	0	11
# unaligned contigs	1 + 3 part	1 + 0 part	175 + 10 part	78 + 95 part	1 + 17 part	1 + 0 part	106 + 24 part	2 + 40 part	2 + 17 part	1 + 0 part	25 + 25 part	1 + 7 part	1 + 5 part	1 + 0 part	15 + 24 part	3 + 6 part	1 + 1 part	1 + 0 part	10 + 19 part	2 + 5 part	0 + 2 part	0 + 1 part	9 + 16 part	2 + 8 part
Unaligned length	35230	16601	4016885	3342432	119064	18177	11351018	218397	144078	21601	11562114	53445	122176	11230	11718504	75262	31865	29979	11717483	68799	149236	2021	11712315	65208
Genome fraction (%)	8.848	17.632	0.018	24.447	73.397	75.771	0.052	93.543	93.354	81.416	0.078	97.326	97.324	81.515	0.046	97.489	96.924	82.281	0.043	98.081	97.672	98.577	0.056	98.657
Duplication ratio	1.039	0.994	0.994	0.994	1.006	0.982	1.083	1.002	1.01	0.984	1.033	1	1.007	0.986	0.995	0.999	1.015	0.991	1.025	0.999	0.996	1.002	1.033	1.004
# N's per 100 kbp	0	0	0	0	0	0	0	0	0	0	0	0	0	0	0	0	0	0	0	0	0	0	0	0
# mismatches	3387	1821	32	21163	8836	3454	97	32847	4990	2160	112	12884	2528	1905	77	6023	2584	1868	81	4408	1557	1041	119970	1836
# indels	20171	35327	46	65714	126026	132947	139	179009	139435	128825	225	135950	135924	123420	97	122793	132793	117372	109	116137	122368	129136	258793	104033
# genes	529 + 42 part	1018 + 169 part	1 + 3 part	1490 + 131 part	4648 + 128 part	4727 + 261 part	6 + 7 part	5899 + 107 part	5923 + 80 part	5103 + 132 part	3 + 11 part	6162 + 41 part	6191 + 32 part	5057 + 121 part	2 + 6 part	6193 + 33 part	6172 + 25 part	5169 + 117 part	1 + 3 part	6213 + 29 part	6216 + 26 part	6247 + 35 part	0 + 6 part	6267 + 24 part
Largest alignment	66865	42304	461	90050	251199	209506	796	438714	412600	520911	2077	655308	1052688	575651	404	1033813	799045	530904	461	948211	1047250	1069834	1856	836723
NA50	39853	16799	-	-	72359	54374	-	170854	155960	138424	-	330605	318294	207038	-	439037	441369	219684	-	446670	541771	465024	-	422280
NGA50	-	-	-	-	54761	42179	-	164541	151395	116807	-	312111	318294	170892	-	439037	441369	197274	-	446670	541771	465024	-	422280
NA75	32844	13888	-	-	46231	34524	-	104217	83934	87688	-	210210	159290	109928	-	261007	210844	141347	-	247774	322105	314089	-	249833
LA50	12	42	-	-	39	54	-	23	25	22	-	12	13	17	-	11	10	16	-	10	8	9	-	11
LA75	19	77	-	-	79	106	-	45	52	44	-	24	25	32	-	20	20	30	-	19	15	16	-	20
Longest 2D	Abruijn	Canu	Miniasm	SMARTdenovo	Abruijn	Canu	Miniasm	SMARTdenovo	Abruijn	Canu	Miniasm	SMARTdenovo	Abruijn	Canu	Miniasm	SMARTdenovo	Abruijn	Canu	Miniasm	SMARTdenovo
# contigs (>= 0 bp)	58	44	160	129	24	142	37	37	27	67	28	26	29	55	28	31	24	46	28	38
# contigs (>= 1000 bp)	58	44	160	129	24	142	37	37	27	67	28	26	29	55	28	31	24	46	28	38
Total length (>= 0 bp)	10931486	1164294	7858633	8265539	11957887	7740923	11674208	11991447	12223377	9242893	11737665	12018244	12171926	9235328	11779576	12002562	12117975	7735128	11711952	12081512
Total length (>= 1000 bp)	10931486	1164294	7858633	8265539	11957887	7740923	11674208	11991447	12223377	9242893	11737665	12018244	12171926	9235328	11779576	12002562	12117975	7735128	11711952	12081512
# contigs	58	44	160	129	24	142	37	37	27	67	28	26	29	55	28	31	24	46	28	38
Largest contig	546212	55869	145149	192215	1490012	283461	1348353	1124774	1065127	788008	1048793	1507685	1055187	824236	1048329	1509135	1493944	937038	1496304	1074577
Total length	10931486	1164294	7858633	8265539	11957887	7740923	11674208	11991447	12223377	9242893	11737665	12036964	12171926	9235328	11779576	12002562	12117975	7735128	11711952	12081512
Reference length	12157105	12157105	12157105	12157105	12157105	12157105	12157105	12157105	12157105	12157105	12157105	12157105	12157105	12157105	12157105	12157105	12157105	12157105	12157105	12157105
GC (%)	39.36	39.02	40.92	39.45	38.95	38.91	40.91	38.95	38.97	38.85	40.94	38.86	38.8	38.87	40.92	38.8	38.72	39	40.97	38.79
Reference GC (%)	38.15	38.15	38.15	38.15	38.15	38.15	38.15	38.15	38.15	38.15	38.15	38.15	38.15	38.15	38.15	38.15	38.15	38.15	38.15	38.15
N50	241464	26616	55889	69016	729172	64930	492200	609845	621819	270179	712965	771149	590982	315064	757784	732607	717881	341609	704963	515070
NG50	220245	-	36863	52547	701301	40127	459368	609845	621819	146405	711045	771149	590982	206707	648380	732607	717881	129357	701386	515070
N75	144374	21201	37722	51848	461215	43569	256567	319168	444258	122632	536443	573371	434363	166411	437618	472889	453520	178280	456382	296618
NG75	127468	-	-	-	461215	-	255861	274602	444258	21836	444454	573371	434363	26283	423389	424602	453520	-	441233	267202
L50	16	17	49	42	6	31	8	8	8	11	7	7	8	10	7	7	7	8	6	9
LG50	19	-	97	74	7	74	9	8	8	19	8	7	8	16	8	7	7	17	7	9
L75	30	28	92	77	12	67	16	14	13	25	12	11	14	20	13	12	12	15	11	15
LG75	36	-	-	-	12	-	17	15	13	61	13	11	14	50	14	13	12	-	12	16
# misassemblies	18	3	0	7	19	7	0	24	26	16	0	28	24	13	0	25	27	16	0	21
# misassembled contigs	10	2	0	4	6	4	0	15	11	13	0	13	11	10	0	11	10	10	0	9
Misassembled contigs length	2859619	98699	0	434954	4123976	220020	0	4457049	5544918	1494118	0	5281486	6011349	1260583	0	4716617	5927838	955829	0	2600448
# local misassemblies	20	1	0	7	9	10	0	18	11	19	0	14	7	26	0	15	8	17	0	10
# unaligned contigs	0 + 18 part	0 + 0 part	140 + 20 part	26 + 81 part	1 + 3 part	1 + 0 part	17 + 20 part	0 + 7 part	2 + 3 part	1 + 0 part	11 + 16 part	1 + 2 part	2 + 2 part	1 + 0 part	11 + 17 part	1 + 7 part	2 + 1 part	2 + 0 part	11 + 16 part	2 + 8 part
Unaligned length	197360	0	7854536	3454780	108996	16896	11669593	38136	147644	24975	11733807	34679	194897	26415	11775027	47285	240873	38038	11707964	92351
Genome fraction (%)	88.122	9.613	0.034	39.03	97.714	64.683	0.038	97.689	98.112	76.682	0.032	98.381	98.051	76.124	0.037	98.437	97.817	63.626	0.032	98.392
Duplication ratio	1.002	0.996	0.999	1.014	0.999	0.982	0.99	1.007	1.015	0.989	0.986	1.005	1.006	0.996	1.016	1.001	1.001	0.996	1.022	1.004
# N's per 100 kbp	0	0	0	0	0	0	0	0	0	0	0	0	0	0	0	0	0	0	0	0
# mismatches	46359	1173	70	30860	7230	2993	56	19754	3071	1787	44	6930	2309	1410	67	4405	1954	854	54	3673
# indels	228670	19785	72	102188	160115	114906	88	165781	137508	119363	85	133645	134235	112894	90	122655	131228	91634	79	116524
# genes	5561 + 76 part	589 + 57 part	4 + 4 part	2398 + 112 part	6230 + 15 part	3969 + 183 part	0 + 8 part	6187 + 50 part	6237 + 22 part	4804 + 90 part	0 + 7 part	6251 + 24 part	6249 + 21 part	4810 + 74 part	0 + 6 part	6245 + 20 part	6226 + 27 part	4026 + 60 part	0 + 5 part	6255 + 22 part
Largest alignment	533083	55869	861	191931	1056180	283461	498	1060565	1055010	787920	498	1062493	1045213	824236	498	1063613	1046003	927110	498	1064159
NA50	205321	26348	-	38006	647666	64707	-	440000	473226	198586	-	655636	452873	309810	-	526952	649545	329265	-	466932
NGA50	189418	-	-	-	647666	37800	-	440000	473226	145230	-	655636	452873	185457	-	526952	649545	124822	-	466932
NA75	130632	19755	-	-	366922	41974	-	253081	274530	117054	-	310248	251923	124789	-	292172	315971	145061	-	257508
NGA75	86684	-	-	-	324294	-	-	253081	274530	16235	-	310248	251923	9268	-	292172	267720	-	-	257508
LA50	18	17	-	62	8	31	-	9	9	12	-	8	10	10	-	8	8	8	-	10
LGA50	21	-	-	-	8	75	-	9	9	20	-	8	10	17	-	8	8	18	-	10
LA75	34	30	-	-	14	68	-	18	17	27	-	14	19	22	-	15	14	16	-	18
LGA75	43	-	-	-	15	-	-	18	17	67	-	14	19	58	-	15	15	-	-	18
2D pass	Abruijn	Canu	Miniasm	SMARTdenovo	Abruijn	Canu	Miniasm	SMARTdenovo	Abruijn	Canu	Miniasm	SMARTdenovo	Abruijn	Canu	Miniasm	SMARTdenovo	Abruijn	Canu	Miniasm	SMARTdenovo	Abruijn	Canu	Miniasm	SMARTdenovo
# contigs (>= 0 bp)	73	251	278	189	107	65	67	53	53	37	36	46	40	45	30	38	28	39	28	32	26	37	29	33
# contigs (>= 1000 bp)	73	251	278	189	107	65	67	53	53	37	36	46	40	45	30	38	28	39	28	32	26	37	29	33
Total length (>= 0 bp)	3604553	8070134	7993493	10434281	11273584	11546921	11638351	11885120	11890880	11803614	11674119	11932152	12008328	11887262	11708475	12056693	11969910	11778255	11745172	12010747	11898595	12037031	11813544	12075004
Total length (>= 1000 bp)	3604553	8070134	7993493	10434281	11273584	11546921	11638351	11885120	11890880	11803614	11674119	11932152	12008328	11887262	11708475	12056693	11969910	11778255	11745172	12010747	11898595	12037031	11813544	12075004
# contigs	73	251	278	189	107	65	67	53	53	37	36	46	40	45	30	38	28	39	28	32	26	37	29	33
Largest contig	103405	111930	106840	257179	412369	722840	730805	779219	1095192	835659	1048433	839442	793342	1072396	1065296	965878	1401815	1065883	1541250	1192332	1329140	1066764	1056924	1076773
Total length	3604553	8070134	7993493	10434281	11273584	11546921	11638351	11885120	11890880	11803614	11674119	11932152	12008328	11887262	11708475	12056693	11969910	11778255	11745172	12010747	11898595	12037031	11813544	12075004
Reference length	12157105	12157105	12157105	12157105	12157105	12157105	12157105	12157105	12157105	12157105	12157105	12157105	12157105	12157105	12157105	12157105	12157105	12157105	12157105	12157105	12157105	12157105	12157105	12157105
GC (%)	39.16	38.86	40.25	39.11	38.88	38.79	40.23	38.81	38.88	38.79	40.24	38.78	38.85	38.82	40.25	38.77	38.87	38.8	40.22	38.75	38.79	38.8	40.27	38.75
Reference GC (%)	38.15	38.15	38.15	38.15	38.15	38.15	38.15	38.15	38.15	38.15	38.15	38.15	38.15	38.15	38.15	38.15	38.15	38.15	38.15	38.15	38.15	38.15	38.15	38.15
N50	50846	38190	31462	67348	154575	261911	266754	363690	371983	576380	527321	456796	412973	469924	716836	508882	732134	592687	635734	730223	733012	601142	637424	615299
NG50	-	25280	22216	59537	132465	256305	266731	363690	371983	576380	527321	456796	412973	469924	650560	508882	732134	592687	635734	730223	733012	601142	637424	615299
N75	41384	25401	22289	41989	83248	183161	151347	242619	189390	361427	339943	252543	344247	267114	441009	327100	406949	451440	438607	422953	544773	422791	430400	441838
NG75	-	-	-	31505	69433	153762	139967	225298	179029	274042	268558	252543	344247	266116	436476	273826	402738	407761	431283	422953	446066	422791	430400	441838
L50	29	69	87	50	25	15	14	12	10	9	8	10	11	9	7	8	6	8	7	7	7	8	8	8
LG50	-	136	164	64	29	16	15	12	10	9	8	10	11	9	8	8	6	8	7	7	7	8	8	8
L75	48	135	161	99	51	28	28	22	21	15	15	19	19	17	13	15	11	13	12	13	11	14	14	14
LG75	-	-	-	134	60	31	30	23	22	16	16	19	19	18	14	16	12	14	13	13	12	14	14	14
# misassemblies	10	13	0	15	23	17	0	18	26	18	0	18	30	18	0	22	28	16	0	18	26	22	0	20
# misassembled contigs	7	11	0	10	12	9	0	10	13	12	0	11	14	11	0	11	12	12	0	9	11	11	0	10
Misassembled contigs length	357269	431009	0	950086	1964595	1074876	0	2871639	5764242	3014489	0	3780437	4458111	1873551	0	5108650	6431920	2742974	0	3211473	5668797	2821900	0	3640962
# local misassemblies	4	9	0	20	6	25	0	10	6	37	0	9	5	37	0	8	6	42	0	10	6	17	0	8
# unaligned contigs	0 + 7 part	1 + 0 part	253 + 25 part	15 + 87 part	0 + 10 part	0 + 0 part	46 + 21 part	1 + 12 part	1 + 5 part	1 + 1 part	15 + 21 part	1 + 11 part	1 + 1 part	1 + 0 part	12 + 18 part	2 + 8 part	1 + 1 part	1 + 0 part	10 + 18 part	2 + 6 part	0 + 2 part	1 + 0 part	9 + 20 part	2 + 4 part
Unaligned length	67412	12617	7988909	922124	17191	0	11632090	90587	34519	26148	11667980	42255	22541	29855	11703938	61263	43640	29187	11735209	51575	12482	17620	11808678	46531
Genome fraction (%)	29.144	67.324	0.033	78.015	92.151	95.765	0.052	97.262	96.574	97.477	0.051	97.905	97.522	97.838	0.038	98.396	97.811	97.494	0.082	98.811	97.649	98.358	0.033	98.808
Duplication ratio	0.998	0.985	1.139	1.006	1.007	0.992	0.999	1.001	1.014	0.996	0.989	0.999	1.013	0.997	0.995	1.005	1.006	0.993	0.999	0.997	1.001	1.005	1.215	1.001
# N's per 100 kbp	0	0	0	0	0	0	0	0	0	0	0	0	0	0	0	0	0	0	0	0	0	0	0	0
# mismatches	3793	5087	50	44120	3951	2103	86	9939	2285	1885	79	4253	1660	1618	61	2971	1608	1304	107	2874	1282	1259	135719	2456
# indels	46656	117292	73	168284	122193	134831	125	127417	114675	128303	133	110018	113745	125061	94	102425	103169	122905	225	98324	107725	120529	244886	99659
# genes	1809 + 99 part	4111 + 331 part	5 + 10 part	4864 + 219 part	5818 + 107 part	6073 + 85 part	7 + 3 part	6178 + 62 part	6153 + 31 part	6170 + 65 part	4 + 4 part	6215 + 37 part	6208 + 29 part	6182 + 60 part	2 + 4 part	6249 + 20 part	6213 + 25 part	6178 + 59 part	0 + 12 part	6267 + 22 part	6221 + 25 part	6243 + 19 part	1 + 3 part	6274 + 18 part
Largest alignment	86635	111930	481	256281	373789	722736	1309	779170	1056596	835527	1171	828818	793293	1062446	351	800072	1070987	1055933	1856	1055217	1040251	1056798	342	1076345
NA50	49457	37768	-	58971	132751	244005	-	274776	331313	511511	-	441486	347713	452709	-	416594	519193	527827	-	525272	611268	447813	-	453607
NGA50	-	24269	-	50676	123009	243268	-	274776	317297	439977	-	367746	347713	452709	-	416594	519193	527688	-	525272	611268	447813	-	453607
NA75	39101	24528	-	33036	74736	178664	-	182524	144907	265363	-	189615	252280	265405	-	237221	253097	330968	-	274367	338547	313187	-	269108
NGA75	-	-	-	19428	59425	140573	-	170331	144146	260561	-	187612	245749	263806	-	237221	253097	314906	-	269085	331578	313187	-	269108
LA50	30	71	-	56	27	16	-	13	13	9	-	10	12	9	-	10	8	8	-	8	8	9	-	9
LGA50	-	140	-	72	31	17	-	13	14	10	-	11	12	9	-	10	8	9	-	8	8	9	-	9
LA75	51	139	-	114	55	29	-	25	27	17	-	21	21	18	-	20	16	15	-	16	14	16	-	18
LGA75	-	-	-	161	64	32	-	27	28	18	-	22	22	19	-	20	16	16	-	17	15	16	-	18
Canu reads	Abruijn	Canu	Miniasm	SMARTdenovo	Abruijn	Canu	Miniasm	SMARTdenovo	Abruijn	Canu	Miniasm	SMARTdenovo	Abruijn	Canu	Miniasm	SMARTdenovo	Abruijn	Canu	Miniasm	SMARTdenovo	Abruijn	Canu	Miniasm	SMARTdenovo
# contigs (>= 0 bp)	48	212	297	161	125	62	72	41	65	50	28	28	31	50	34	27	37	51	32	27	27	45	28	27
# contigs (>= 1000 bp)	48	212	297	161	125	62	72	41	65	50	28	28	31	50	34	27	37	51	32	27	27	45	28	27
Total length (>= 0 bp)	2193710	9666593	7762419	10765350	10250450	11782085	11820598	11956931	11849676	11804331	11768137	11934380	11826107	11950809	11759769	11981889	11907639	11920917	11820064	11960212	11878168	12036601	11797258	12011157
Total length (>= 1000 bp)	2193710	9666593	7762419	10765350	10250450	11782085	11820598	11956931	11849676	11804331	11768137	11934380	11826107	11950809	11759769	11981889	11907639	11920917	11820064	11960212	11878168	12036601	11797258	12011157
# contigs	48	212	297	161	125	62	72	41	65	50	28	28	31	50	34	27	37	51	32	27	27	45	28	23
Largest contig	73357	189434	97499	231984	323241	799974	792077	764241	701903	806187	1054328	1297858	1177216	1063790	1031193	1507101	1245204	734662	1483881	1072790	1060890	805868	1086674	1507178
Total length	2193710	9666593	7762419	10765350	10250450	11782085	11820598	11956931	11849676	11804331	11768137	11934380	11826107	11950809	11759769	11981889	11907639	11920917	11820064	11960212	11878168	12036601	11792855	12011157
Reference length	12157105	12157105	12157105	12157105	12157105	12157105	12157105	12157105	12157105	12157105	12157105	12157105	12157105	12157105	12157105	12157105	12157105	12157105	12157105	12157105	12157105	12157105	12157105	12157105
GC (%)	38.79	38.85	38.75	38.74	38.79	38.82	38.79	38.69	38.79	38.81	38.77	38.72	38.8	38.81	38.76	38.71	38.8	38.82	38.75	38.69	38.81	38.86	38.68	38.71
Reference GC (%)	38.15	38.15	38.15	38.15	38.15	38.15	38.15	38.15	38.15	38.15	38.15	38.15	38.15	38.15	38.15	38.15	38.15	38.15	38.15	38.15	38.15	38.15	38.15	38.15
N50	47705	57839	27767	86482	93019	388438	259517	468670	318453	414526	716768	655474	671081	421224	545031	770125	591880	438655	649283	731325	783570	443341	717440	770702
NG50	-	46760	20125	78406	81026	306403	250092	446348	274526	414526	648774	607012	671081	421224	538500	734791	591880	438655	649283	655512	783570	443341	717440	733840
N75	39797	36703	21026	54688	63617	167039	175470	263918	163464	210529	530409	442639	323871	250949	416705	473564	264534	226567	417631	441640	447412	259835	533899	573418
NG75	-	20169	-	41604	43481	150942	145055	263918	163339	209924	441306	429512	311205	238494	338013	447632	264534	222304	417631	441640	441143	250400	533899	573418
L50	20	56	96	39	35	12	13	10	13	12	7	7	7	10	8	6	7	11	7	7	7	11	7	6
LG50	-	80	188	47	46	13	14	11	14	12	8	8	7	10	9	7	7	11	7	8	7	11	7	7
L75	32	108	176	78	68	25	27	19	27	22	12	13	13	19	14	11	15	21	13	13	12	19	12	11
LG75	-	178	-	99	96	27	29	19	28	23	13	14	14	20	15	12	15	22	13	13	13	20	12	11
# misassemblies	12	14	16	24	21	12	20	26	27	16	24	19	26	23	19	19	23	24	30	21	30	26	17	23
# misassembled contigs	9	11	13	21	16	11	14	16	19	13	12	11	15	14	11	12	12	16	14	11	13	12	10	11
Misassembled contigs length	414017	731992	411031	2038268	1484096	1422736	2775423	5760641	5804563	2679103	3889664	4324867	5113688	2948653	3594078	4826792	5915210	2816046	4669257	3838903	5171620	1961258	4205029	4821386
# local misassemblies	1	7	10	4	7	5	17	7	7	6	17	10	6	8	13	10	6	7	17	10	7	9	18	5
# unaligned contigs	0 + 0 part	1 + 2 part	2 + 2 part	3 + 0 part	1 + 0 part	1 + 0 part	1 + 5 part	1 + 2 part	1 + 0 part	0 + 0 part	2 + 1 part	2 + 0 part	1 + 0 part	2 + 0 part	3 + 0 part	2 + 0 part	2 + 0 part	1 + 0 part	1 + 3 part	1 + 0 part	1 + 0 part	1 + 0 part	2 + 2 part	2 + 0 part
Unaligned length	0	13574	51992	67474	36390	20006	41184	82236	31380	0	41092	66108	23794	41724	48417	75266	60567	38154	56495	74716	38448	29463	92011	92257
Genome fraction (%)	18.325	80.274	64.192	89.081	83.988	97.125	97.666	98.323	97.047	97.611	98.117	98.468	97.509	98.235	97.744	98.778	97.976	98.032	98.072	98.522	97.639	98.389	97.95	98.869
Duplication ratio	0.986	0.99	0.99	0.992	1.003	0.996	0.993	0.995	1.004	0.996	0.983	0.994	0.997	0.998	0.986	0.993	0.995	0.997	0.987	0.995	0.997	1.004	0.983	0.992
# N's per 100 kbp	0	0	0	0	0	0	0	0	0	0	0	0	0	0	0	0	0	0	0	0	0	0	0	0
# mismatches	1789	4408	3774	2024	1947	3151	5757	1637	1560	2291	5708	1587	1272	2327	5216	1729	1664	2578	6106	1403	1696	1766	5718	1250
# indels	24991	108453	108434	120058	111309	131086	164341	124317	123906	130123	165418	128211	119377	130323	160952	128358	129865	131639	159016	127705	124324	131913	161322	127013
# genes	1148 + 67 part	4991 + 261 part	3978 + 316 part	5588 + 189 part	5241 + 133 part	6152 + 44 part	6192 + 39 part	6238 + 27 part	6173 + 50 part	6195 + 44 part	6228 + 33 part	6256 + 18 part	6199 + 27 part	6227 + 31 part	6211 + 27 part	6274 + 20 part	6227 + 27 part	6221 + 31 part	6218 + 25 part	6256 + 14 part	6218 + 22 part	6246 + 21 part	6202 + 33 part	6272 + 14 part
Largest alignment	73354	189431	97499	210326	323241	799974	791658	764009	571932	795962	1053679	1049973	943068	1053882	1029013	1066528	1111646	734662	1054141	1062278	1060890	805756	1054132	1072350
NA50	45645	57341	27301	83571	90575	305601	250092	406641	227174	414526	716496	542797	504204	420422	513686	727471	473899	438525	577666	533263	634090	425253	647999	733439
NGA50	-	46155	19495	75656	78227	261477	236959	406641	225114	414526	648047	542797	441083	368350	513686	727471	473899	418221	577666	533263	634090	425253	647999	733439
NA75	37205	35129	20471	51414	59809	163028	145055	200802	129410	206439	415113	327165	256505	215519	265432	430227	212389	222302	314138	327216	343937	240472	413354	454805
NGA75	-	18891	-	35580	41384	150942	131745	186228	124131	183962	327759	327165	255512	203615	262602	430227	205159	217555	264334	327216	343937	240472	374234	454805
LA50	20	57	99	42	37	13	14	12	19	12	7	8	9	10	9	7	8	11	8	8	8	11	8	7
LGA50	-	82	194	51	49	14	15	12	20	12	8	8	10	11	9	7	8	12	8	8	8	11	8	7
LA75	33	111	181	84	72	26	29	22	36	22	13	15	18	21	17	13	18	22	14	15	14	21	13	12
LGA75	-	185	-	108	101	28	31	23	38	24	14	15	19	22	18	13	19	23	15	15	14	21	14	12
