# Supplementary material for: de novo assembly and population genomic survey of natural yeast isolates with the Oxford Nanopore MinION sequencer
Source: Gigascience. 2017 Jan 7;6(2):1–13. doi: 10.1093/gigascience/giw018 (PMC5466710; doi:10.1093/gigascience/giw018)
Supplement: Supplemental material — Additional file 1: Figure S1. Percentage of correct A, T, C, and G homopolymers in Nanopore 2D reads in either R7 reads (a) or R9 reads (b). Additional file 2: Figure S2. Alignment of the Canu assembly. We aligned the most continuous Canu assembly to the reference genome using nucmer and visualized the alignment using the mummer software suite. Additional file 3: Figure S3. Alignment of the Miniasm assembly. We aligned the most continuous Miniasm assembly to the reference genome using nucmer and visualized the alignment using the mummer software suite. Additional file 4: Figure S4. Alignment of the SMARTdenovo assembly. We aligned the most continuous SMARTdenovo assembly to the reference genome using nucmer and visualized the alignment using the mummer software suite. Additional file 5: Figure S5. Alignment of the ABruijn assembly. We aligned the most continuous ABruijn assembly to the reference genome using nucmer and visualized the alignment using the mummer software suite. Additional file 6: Figure S6. Impact of the input coverage used to polish the nanopore-only consensus. Additional file 7: Figure S7. Nanopore 2D reads coverage distribution across all yeast strains. In total 95 MinION MkI runs were done. We obtained a 2D read coverage fluctuating between 25x and 120x. Additional file 8: Figure S8. Reads length distribution of 2D reads across all yeast strains. Additional file 9: Figure S9. Fitness of the 21 yeast isolates in the presence of CuSO4 as a function of the detected number of CUP genes in each strain. Additional file 10: Table S1. Metrics of the reads sets that lead to the best S288C assembly for each software. Additional file 11: Table S2. Metrics of S288C assemblies. Varying coverages of 2D reads and reads corrected by Canu were given as input to Canu, Miniasm, SMARTdenovo, and ABruijn. Only the most contiguous assembly is shown below. Metrics were obtained by aligning the assemblies to the reference genome using Quast. Additional file 12: Table S3. [file giw018_Supp.zip › Supplementary_File3.xlsx]

## Sheet: Feuil1
Strain	Run name	Accession number	Protocol	Number of reads	Number of bases
ABH	150729_MN02670_FAA54955_A	ERR1539001	8kb	66643	325752685
ABH	150729_MN02833_FAA56049_A	ERR1539002	8kb	60411	355490279
ABH	150907_MN15382_FAA61302_A	ERR1539003	20kb	28773	300114038
ADM	150928_MN15456_FAA62005_A	ERR1539004	20kb	99007	894161362
ADM	160113_MN15464_FAA83469_A	ERR1539005	8kb	52768	328838266
ADM	160113_MN15794_FAA84655_B	ERR1539008	8kb	43638	124620766
ADM	160114_MN15782_FAA84613_A	ERR1539006	8kb	19602	122584622
ADM	160115_MN15782_FAA84613_B	ERR1539007	8kb	1377	4191490
ADQ	150928_MN15302_FAA62118_A	ERR1539010	20kb	62913	537468519
ADQ	150930_MN15456_FAA61996_A	ERR1539009	20kb	86315	729708410
ADS	151005_MN15456_FAA63405_A	ERR1539011	20kb	193071	1041330909
ADS	160120_MN15782_FAA85313_A	ERR1539012	8kb	1162	2540500
ADS	160120_MN15794_FAA85374_A	ERR1539013	8kb	638	2638661
ADS	160120_MN15794_FAA85374_B	ERR1539014	8kb	2177	9545764
ADS	160121_MN15464_FAA85382_A	ERR1539015	8kb	201984	1208092777
AEG	150916_MN15302_FAA61303_A	ERR1539016	20kb	202647	1514040721
AKR	150922_MN15456_FAA62042_A	ERR1539017	20kb	146860	1168634576
ANE	151005_MN15302_FAA63738_A	ERR1539018	20kb	202756	999751521
ANE	160121_MN15782_FAA85663_A	ERR1539019	8kb	10549	41495466
ANE	160122_MN15794_FAA87212_A	ERR1539022	8kb	7478	35362763
ANE	160125_MN15464_FAA85828_A	ERR1539020	8kb	33239	192587220
ANE	160127_MN15782_FAA86381_A	ERR1539021	8kb	88793	502861004
ASN	150928_MN15382_FAA62151_A	ERR1539023	20kb	60741	796047336
ASN	150930_MN15407_FAA63407_A	ERR1539024	20kb	6647	76680549
ASN	150930_MN15464_FAA63910_A	ERR1539025	20kb	71427	876182013
AVB	151104_MN15302_FAA70272_A	ERR1539026	20kb	126829	1265725876
BAH	151005_MN15407_FAA64493_A	ERR1539027	20kb	107973	829532329
BAH	151012_MN15456_FAA67952_A	ERR1539028	20kb	51508	425326988
BAL	150922_MN15302_FAA62115_A	ERR1539029	20kb	167831	1491319199
BAM	150623_MN02280_FAA47108_A	ERR1539033	8kb	35766	177202153
BAM	150624_MN02280_FAA47108_B	ERR1539034	8kb	2746	10297740
BAM	150629_MN02259_FAA47138_A	ERR1539037	8kb	40634	226658989
BAM	150629_MN02670_FAA46213_A	ERR1539030	8kb	48591	242118412
BAM	150629_MN02833_FAA46235_A	ERR1539031	8kb	35201	185255500
BAM	150706_MN02280_FAA47137_A	ERR1539035	8kb	18388	97344418
BAM	150706_MN02280_FAA47137_B	ERR1539036	8kb	32936	169088758
BAM	150706_MN02670_FAA46504_A	ERR1539032	8kb	36038	187503816
BAM	150826_MN15302_FAA59903_A	ERR1539040	8kb	60759	341327579
BAM	150831_MN15336_FAA60062_A	ERR1539041	8kb	41932	216179280
BAM	150831_MN15407_FAA57509_A	ERR1539038	8kb	71304	382187372
BAM	150831_MN15456_FAA60062_B	ERR1539042	8kb	108025	582582863
BAM	150831_MN15464_FAA57511_A	ERR1539039	8kb	75994	393876324
BAM	150902_MN15456_FAA61618_A	ERR1539043	20kb	64789	612747146
BCN	151007_MN15456_FAA65515_A	ERR1539044	20kb	82297	883507434
BCN	151104_MN15464_FAA70841_A	ERR1539046	8kb	27315	161123709
BCN	151104_MN15782_FAA70264_A	ERR1539045	8kb	99465	642130977
BDF	151005_MN15464_FAA63782_A	ERR1539047	20kb	65978	633251755
BDF	151007_MN15302_FAA64638_A	ERR1539048	20kb	51872	492423796
BHH	150928_MN15407_FAA62099_A	ERR1539049	20kb	85849	855593674
BHH	151007_MN15407_FAA64754_A	ERR1539050	20kb	88906	933106616
CBM	151027_MN15302_FAA69054_A	ERR1539052	20kb	56289	451792589
CBM	151027_MN15456_FAA68545_A	ERR1539051	20kb	28262	253239195
CBM	151104_MN15407_FAA70265_A	ERR1539053	8kb	246413	1380659310
CEI	151021_MN15456_FAA68110_A	ERR1539054	20kb	64413	679054861
CEI	151022_MN15302_FAA68413_A	ERR1539055	20kb	62397	652681788
CEI	151023_MN15302_FAA68413_B	ERR1539056	20kb	17630	146572023
CFA	150720_MN02280_FAA56757_A	ERR1539060	8kb	44459	206164252
CFA	150721_MN02259_FAA52002_A	ERR1539057	8kb	11064	45989203
CFA	150721_MN02833_FAA56751_A	ERR1539059	8kb	21323	110322510
CFA	150727_MN02259_FAA57368_A	ERR1539061	8kb	112839	585965366
CFA	150729_MN02259_FAA54985_A	ERR1539058	8kb	8574	50135468
CFF	150916_MN15456_FAA61280_A	ERR1539062	20kb	100271	762719386
CIC	150917_MN15382_FAA62158_B	ERR1539063	20kb	15259	91938783
CIC	160107_MN15782_FAA83576_B	ERR1539065	8kb low input	1232	2862436
CIC	160107_MN15794_FAA81239_A	ERR1539064	8kb low input	9976	45170093
CIC	160111_MN15456_FAA83642_A	ERR1539066	8kb	50427	259535373
CIC	160111_MN15782_FAA83642_B	ERR1539067	8kb	40947	198631582
CNT	150916_MN15464_FAA62083_A	ERR1539068	20kb	170703	1642024274
CRV	151215_MN15382_FAA76621_A	ERR1539069	20kb	39990	224558335
CRV	151215_MN15794_FAA81631_A	ERR1539070	20kb	48052	240001206
CRV	160208_MN15464_FAA89620_A	ERR1539074	8kb low input	121986	719326730
CRV	160208_MN15782_FAA86951_A	ERR1539071	8kb low input	112840	697474753
CRV	160208_MN15794_FAA87932_A	ERR1539072	8kb low input	12644	63466367
CRV	160208_MN15904_FAA88037_A	ERR1539073	8kb low input	40861	212957938
CRV	160307_MN15464_FAA99955_A	ERR1539080	8kb	79473	512519284
CRV	160307_MN15782_FAA99566_A	ERR1539077	20kb	69761	515956477
CRV	160307_MN15794_FAA99560_A	ERR1539076	20kb	86143	625175518
CRV	160307_MN15904_FAA95819_A	ERR1539075	8kb	150762	989109752
CRV	160307_MN15911_FAA99616_A	ERR1539078	8kb	21568	139557443
CRV	160307_MN15940_FAA99643_A	ERR1539079	8kb	80476	531985605
CRV	160502_MN15911_FAD07097_A	ERR1539081	20kb	183238	423369086
CRV	160502_MN15940_FAD07266_A	ERR1539083	20kb	149733	428904815
CRV	160503_MN15911_FAD07097_B	ERR1539082	20kb	27160	83112473
CRV	160601_MN16823_FAD14584_A	ERR1539084	8kb	308384	1746998250
CRV	160601_MN17490_FAD14737_A	ERR1539085	8kb low input	101647	495006784
